# Supplementary material for: Characterization of Anti-Phospholipid Antibodies in Lyme Borreliosis Using In-House Developed ELISAs
Source: Antibodies (Basel). 2026 Jun 22;15(3):51. doi: 10.3390/antib15030051 (PMC13296186; doi:10.3390/antib15030051)
Supplement: Supplementary file 1 [file antibodies-15-00051-s001.zip]

Archive with 1 entries (1 files):
- antibodies-4331194-supplementary.pdf
